# Supplementary material for: Patterns of Genetic and Clonal Diversity in Myriophyllum spicatum in Streams and Reservoirs of Republic of Korea
Source: Plants (Basel). 2025 Aug 26;14(17):2648. doi: 10.3390/plants14172648 (PMC12430124; doi:10.3390/plants14172648)
Supplement: Supplementary file 1 [file plants-14-02648-s001.zip]

Archive with 1 entries (1 files):
- plants-3734871-supplementary.docx
